# Supplementary material for: Integrated Soil Amendments Alleviate Subsoil Acidification and Enhance Ponkan Seedling Growth in a Column Experiment
Source: Plants (Basel). 2025 Nov 26;14(23):3613. doi: 10.3390/plants14233613 (PMC12694400; doi:10.3390/plants14233613)
Supplement: Supplementary file 1 [file plants-14-03613-s001.zip]

Archive with 1 entries (1 files):
- plants-3985569-supplementary.pdf
